# Supplementary material for: Engineered PVA Hydrogel as a Universal Platform for Developing Stable and Sensitive Microbial BOD-Biosensors
Source: Biosensors (Basel). 2026 Jan 4;16(1):42. doi: 10.3390/bios16010042 (PMC12839383; doi:10.3390/bios16010042)
Supplement: Supplementary file 1 [file biosensors-16-00042-s001.zip]

Archive with 1 entries (1 files):
- biosensors-4001992-supplementary.pdf
